# Supplementary material for: Biochar for Soil Amendment: Applications, Benefits, and Environmental Impacts
Source: Bioengineering (Basel). 2025 Oct 22;12(11):1137. doi: 10.3390/bioengineering12111137 (PMC12649191; doi:10.3390/bioengineering12111137)
Supplement: Supplementary file 1 [file bioengineering-12-01137-s001.zip]

Archive with 1 entries (1 files):
- bioengineering-3872360-supplementary.pdf
